# Supplementary material for: Deep brain stimulation in the subthalamic nuclei alters postural alignment and adaptation in Parkinson’s disease
Source: PLoS One. 2021 Dec 14;16(12):e0259862. doi: 10.1371/journal.pone.0259862 (PMC8670690; doi:10.1371/journal.pone.0259862)
Supplement: S1 Dataset — (XLSX) [file pone.0259862.s001.xlsx]

## Sheet: Body movement sizes
		Body movement sizes at recorded locations in degrees
					Eyes Closed							Eyes Open
			Knee							Knee
			Quiet Stance	Period 1	Period 2	Period 3	Period 4			Quiet Stance	Period 1	Period 2	Period 3	Period 4
		PD OFF	2.02	4.01	3.51	3.22	2.8		PD OFF	1.63	3.41	2.41	2.98	2.69
		SD	1.72	1.55	1.86	0.84	0.94		SD	0.86	1.78	0.89	1.55	1.32
		SEM	0.54	0.49	0.59	0.27	0.3		SEM	0.27	0.56	0.28	0.49	0.42
		PD ON	1.36	4.02	3.25	3.68	3.19		PD ON	1.15	2.52	2.42	3.13	2.75
		SD	0.68	1.33	1.3	1.15	1.08		SD	0.48	0.92	1.33	1.11	1.34
		SEM	0.22	0.42	0.41	0.36	0.34		SEM	0.15	0.29	0.42	0.35	0.42
		Old controls	1.08	3.38	2.41	2.74	2.33		Old controls	1.12	2.84	2.33	2.55	2.19
		SD	0.4	1	0.66	0.99	0.67		SD	0.66	1.17	0.97	1.35	0.84
		SEM	0.1	0.24	0.16	0.24	0.16		SEM	0.16	0.28	0.24	0.33	0.2
		Young Controls	1.06	2.81	1.81	1.99	1.82		Young Controls	0.97	2.49	1.56	1.81	1.46
		SD	0.39	1.13	0.64	0.65	0.64		SD	0.53	1.51	0.55	0.78	0.48
		SEM	0.08	0.23	0.13	0.13	0.13		SEM	0.11	0.3	0.11	0.16	0.1
			Hip							Hip
			Quiet Stance	Period 1	Period 2	Period 3	Period 4			Quiet Stance	Period 1	Period 2	Period 3	Period 4
		PD OFF	1.21	3.86	3.11	3.6	3.01		PD OFF	1.54	3.64	2.5	3.06	2.54
		SD	0.66	1.69	1.13	0.51	0.95		SD	1.15	1.61	0.86	1.3	1.12
		SEM	0.21	0.53	0.36	0.16	0.3		SEM	0.36	0.51	0.27	0.41	0.35
		PD ON	1.09	3.64	3.19	3.56	3.12		PD ON	0.89	2.44	2.36	2.8	2.4
		SD	0.47	1.21	1.12	0.94	0.95		SD	0.26	0.87	0.95	0.63	0.46
		SEM	0.15	0.38	0.35	0.3	0.3		SEM	0.08	0.27	0.3	0.2	0.15
		Old controls	1.01	3.36	2.48	2.88	2.47		Old controls	0.83	2.8	2.15	2.43	2.12
		SD	0.45	0.88	0.59	0.78	0.56		SD	0.29	0.86	0.65	0.97	0.64
		SEM	0.11	0.21	0.14	0.19	0.14		SEM	0.07	0.21	0.16	0.24	0.16
		Young Controls	0.94	2.53	2	2.07	1.73		Young Controls	0.8	1.98	1	1.56	1.35
		SD	0.32	1.02	1	0.75	0.63		SD	0.27	0.94	0	0.49	0.4
		SEM	0.06	0.2	0	0.15	0.13		SEM	0.05	0.19	0	0.1	0.08
			Shoulder							Shoulder
			Quiet Stance	Period 1	Period 2	Period 3	Period 4			Quiet Stance	Period 1	Period 2	Period 3	Period 4
		PD OFF	1.5	4.3	3.93	3.59	3.05		PD OFF	1.71	3.8	2.56	3.03	2.59
		SD	1.14	1.38	1.84	0.42	0.69		SD	1.32	1.57	0.93	1.39	1.1
		SEM	0.36	0.44	0.58	0.13	0.22		SEM	0.42	0.5	0.29	0.44	0.35
		PD ON	1.04	3.93	3.42	3.63	3.24		PD ON	0.9	2.45	2.55	2.89	2.43
		SD	0.45	1.47	1.28	0.96	1.03		SD	0.27	1.14	1.03	1.02	0.56
		SEM	0.14	0.47	0.4	0.3	0.33		SEM	0.08	0.36	0.33	0.32	0.18
		Old controls	1.04	3.71	2.65	3.04	2.63		Old controls	0.86	2.7	2.22	2.43	2.19
		SD	0.4	1.03	0.62	0.9	0.65		SD	0.27	0.96	0.79	0.84	0.7
		SEM	0.1	0.25	0.15	0.22	0.16		SEM	0.07	0.23	0.19	0.2	0.17
		Young Controls	0.91	2.53	1.77	2.02	1.76		Young Controls	0.71	1.83	1.24	1.42	1.31
		SD	0.31	1.04	0.61	0.68	0.64		SD	0.22	0.71	0.28	0.38	0.33
		SEM	0.06	0.21	0.12	0.14	0.13		SEM	0.04	0.14	0.06	0.08	0.07
			Head							Head
			Quiet Stance	Period 1	Period 2	Period 3	Period 4			Quiet Stance	Period 1	Period 2	Period 3	Period 4
		PD OFF	1.51	4.17	3.87	3.64	3.09		PD OFF	1.84	3.82	2.56	3.07	2.61
		SD	1.21	1.09	1.79	0.42	0.62		SD	1.42	1.58	1.01	1.49	1.09
		SEM	0.38	0.34	0.57	0.13	0.2		SEM	0.45	0.5	0.32	0.47	0.34
		PD ON	1.11	3.97	3.43	3.6	3.23		PD ON	0.96	2.48	2.63	2.95	2.5
		SD	0.54	1.8	1.32	0.83	1.11		SD	0.25	1.11	1.3	1.24	0.67
		SEM	0.17	0.57	0.42	0.26	0.35		SEM	0.08	0.35	0.41	0.39	0.21
		Old controls	1.07	3.8	2.72	3.07	2.71		Old controls	0.96	2.67	2.23	2.41	2.24
		SD	0.35	1.11	0.66	0.9	0.79		SD	0.3	0.94	0.83	0.78	0.72
		SEM	0.08	0.27	0.16	0.22	0.19		SEM	0.07	0.23	0.2	0.19	0.17
		Young Controls	0.93	2.47	1.78	2.02	1.78		Young Controls	0.73	1.76	1.24	1.37	1.28
		SD	0.34	0.93	0.65	0.68	0.66		SD	0.28	0.68	0.3	0.4	0.3
		SEM	0.07	0.19	0.13	0.14	0.13		SEM	0.06	0.14	0.06	0.08	0.06

## Sheet: Body Posture
		Body posture at recorded locations in degrees
					Eyes Closed		5 % quartile					Eyes Open		5 % quartile						Eyes Closed		50 % quartile (median)					Eyes Open		50 % quartile (median)						Eyes Closed		95 % quartile					Eyes Open		95 % quartile
			Knee							Knee								Knee							Knee								Knee							Knee
			Quiet Stance	Period 1	Period 2	Period 3	Period 4			Quiet Stance	Period 1	Period 2	Period 3	Period 4				Quiet Stance	Period 1	Period 2	Period 3	Period 4			Quiet Stance	Period 1	Period 2	Period 3	Period 4				Quiet Stance	Period 1	Period 2	Period 3	Period 4			Quiet Stance	Period 1	Period 2	Period 3	Period 4
		PD OFF	14	14.99	15.65	15.85	15.71		PD OFF	13.81	14.03	14.16	14.27	14.17			PD OFF	13.19	13.26	14.18	14.39	14.35		PD OFF	12.93	12.34	13.06	12.7	12.96			PD OFF	11.99	10.98	12.14	12.63	12.91		PD OFF	12.18	10.62	11.75	11.29	11.48
		SD	3.01	3.24	3.55	3.95	4.04		SD	3.27	3.49	4.04	4.41	4.54			SD	3.09	3.23	3.49	4.17	4.19		SD	3.17	3.49	4.01	4.22	4.45			SD	3.39	3.38	3.55	4.09	4.44		SD	3.1	3.72	3.91	3.96	4.32
		SEM	0.95	1.03	1.12	1.25	1.28		SEM	1.03	1.1	1.28	1.39	1.44			SEM	0.98	1.02	1.1	1.32	1.33		SEM	1	1.1	1.27	1.33	1.41			SEM	1.07	1.07	1.12	1.29	1.4		SEM	0.98	1.18	1.24	1.25	1.37
		PD ON	11.87	13.4	13.65	13.7	13.76		PD ON	11.23	11.82	11.99	12.09	11.72			PD ON	11.32	11.64	12.16	12	12.33		PD ON	10.68	10.57	11	10.51	10.48			PD ON	10.51	9.38	10.4	10.02	10.57		PD ON	10.08	9.31	9.57	8.96	8.96
		SD	2.29	3.07	3.42	4.24	4.71		SD	2.62	2.92	3.65	3.79	4.11			SD	2.24	2.73	3.41	3.89	4.72		SD	2.67	3.04	3.73	3.77	4.14			SD	1.99	2.51	3.29	3.66	4.52		SD	2.69	2.89	3.52	3.61	4.35
		SEM	0.73	0.97	1.08	1.34	1.49		SEM	0.83	0.92	1.15	1.2	1.3			SEM	0.71	0.86	1.08	1.23	1.49		SEM	0.84	0.96	1.18	1.19	1.31			SEM	0.63	0.79	1.04	1.16	1.43		SEM	0.85	0.92	1.11	1.14	1.37
		Old controls	12.47	13.39	13.54	13.54	13.26		Old controls	11.76	13.04	13.26	13.46	13.05			Old controls	12.02	12	12.44	12.17	12.24		Old controls	11.16	11.74	12.3	12.06	12.03			Old controls	11.39	10.01	11.13	10.8	10.92		Old controls	10.63	10.2	10.93	10.91	10.86
		SD	3.4	3.46	3.84	4.06	4.37		SD	3.79	3.6	4.14	4.23	4.63			SD	3.44	3.47	3.8	4.17	4.48		SD	3.69	3.65	4.12	4.27	4.64			SD	3.33	3.53	3.93	4.37	4.62		SD	3.66	3.73	3.92	4.29	4.68
		SEM	0.83	0.84	0.93	0.99	1.06		SEM	0.92	0.87	1	1.03	1.12			SEM	0.83	0.84	0.92	1.01	1.09		SEM	0.9	0.89	1	1.04	1.13			SEM	0.81	0.86	0.95	1.06	1.12		SEM	0.89	0.9	0.95	1.04	1.13
		Young Controls	12.36	13.36	13.38	13.43	13.45		Young Controls	12.03	13.2	13.57	13.9	13.93			Young Controls	11.81	12.17	12.53	12.39	12.61		Young Controls	11.58	12.17	12.91	12.93	13.23			Young Controls	11.3	10.55	11.57	11.44	11.63		Young Controls	11.06	10.71	12.01	12.09	12.47
		SD	2.76	2.59	2.74	2.76	2.94		SD	2.38	2.59	2.79	2.84	2.9			SD	2.59	2.42	2.64	2.65	2.77		SD	2.34	2.39	2.76	2.72	2.8			SD	2.56	2.2	2.48	2.52	2.52		SD	2.35	2.28	2.62	2.69	2.73
		SEM	0.55	0.52	0.55	0.55	0.59		SEM	0.48	0.52	0.56	0.57	0.58			SEM	0.52	0.48	0.53	0.53	0.55		SEM	0.47	0.48	0.55	0.54	0.56			SEM	0.51	0.44	0.5	0.5	0.5		SEM	0.47	0.46	0.52	0.54	0.55
			Hip							Hip								Hip							Hip								Hip							Hip
			Quiet Stance	Period 1	Period 2	Period 3	Period 4			Quiet Stance	Period 1	Period 2	Period 3	Period 4				Quiet Stance	Period 1	Period 2	Period 3	Period 4			Quiet Stance	Period 1	Period 2	Period 3	Period 4				Quiet Stance	Period 1	Period 2	Period 3	Period 4			Quiet Stance	Period 1	Period 2	Period 3	Period 4
		PD OFF	3.13	3.2	3.48	3.82	3.55		PD OFF	2.54	2.74	2.73	2.75	2.52			PD OFF	2.57	1.57	2.19	2.09	2.14		PD OFF	1.6	1.03	1.64	1.24	1.4			PD OFF	1.91	-0.66	0.36	0.22	0.55		PD OFF	1	-0.9	0.23	-0.31	-0.03
		SD	1.86	2.02	2.36	2.47	2.78		SD	1.99	1.79	2.05	2.33	2.46			SD	1.73	2.12	2.38	2.44	2.96		SD	2.41	2.41	2.23	2.52	2.51			SD	1.89	3.16	2.88	2.37	2.95		SD	2.59	3.11	2.17	2.59	2.8
		SEM	0.59	0.64	0.75	0.78	0.88		SEM	0.63	0.56	0.65	0.74	0.78			SEM	0.55	0.67	0.75	0.77	0.94		SEM	0.76	0.76	0.7	0.8	0.79			SEM	0.6	1	0.91	0.75	0.93		SEM	0.82	0.98	0.69	0.82	0.88
		PD ON	4	4.47	4.72	4.59	4.65		PD ON	3.73	3.77	3.99	4.22	4.1			PD ON	3.49	2.95	3.36	3.07	3.3		PD ON	3.29	2.65	2.98	2.74	3.06			PD ON	2.9	0.83	1.53	1.03	1.53		PD ON	2.83	1.32	1.63	1.42	1.7
		SD	2.1	2.22	2.47	2.52	2.4		SD	1.94	1.49	1.79	1.88	1.88			SD	2.22	2.19	2.46	2.3	2.23		SD	1.99	1.76	1.94	1.89	1.86			SD	2.46	2.51	2.62	2.32	2.43		SD	2.03	2.08	2.15	2	2.03
		SEM	0.66	0.7	0.78	0.8	0.76		SEM	0.61	0.47	0.57	0.6	0.59			SEM	0.7	0.69	0.78	0.73	0.71		SEM	0.63	0.56	0.61	0.6	0.59			SEM	0.78	0.79	0.83	0.73	0.77		SEM	0.64	0.66	0.68	0.63	0.64
		Old controls	2.86	3.76	4.13	4.18	4.21		Old controls	2.62	3.55	3.7	4.01	3.97			Old controls	2.43	2.4	3.1	2.95	3.18		Old controls	2.16	2.32	2.78	2.85	3.03			Old controls	1.86	0.39	1.66	1.31	1.74		Old controls	1.79	0.75	1.56	1.58	1.85
		SD	1.53	1.71	1.79	1.99	1.92		SD	2.04	1.76	1.95	1.73	1.96			SD	1.55	1.62	1.82	2.01	1.95		SD	2.03	1.7	1.96	1.9	1.98			SD	1.68	1.84	2.03	2.13	2.12		SD	2.08	1.81	1.93	2.13	2.06
		SEM	0.37	0.41	0.43	0.48	0.47		SEM	0.5	0.43	0.47	0.42	0.48			SEM	0.38	0.39	0.44	0.49	0.47		SEM	0.49	0.41	0.48	0.46	0.48			SEM	0.41	0.45	0.49	0.52	0.52		SEM	0.5	0.44	0.47	0.52	0.5
		Young Controls	6.58	7.08	7.23	7.26	7.1		Young Controls	6.36	6.97	7.17	7.33	7.22			Young Controls	6.12	5.99	6.39	6.18	6.32		Young Controls	5.97	6.13	6.57	6.49	6.54			Young Controls	5.64	4.55	5.42	5.19	5.37		Young Controls	5.56	4.99	5.83	5.77	5.87
		SD	1.21	1.12	1.08	1.08	1.13		SD	1.29	1.35	1.39	1.43	1.41			SD	1.22	1.17	1.09	1.19	1.16		SD	1.31	1.34	1.47	1.47	1.41			SD	1.19	1.33	1.22	1.31	1.31		SD	1.38	1.41	1.43	1.47	1.42
		SEM	0.24	0.22	0.22	0.22	0.23		SEM	0.26	0.27	0.28	0.29	0.28			SEM	0.24	0.23	0.22	0.24	0.23		SEM	0.26	0.27	0.29	0.29	0.28			SEM	0.24	0.27	0.24	0.26	0.26		SEM	0.28	0.28	0.29	0.29	0.28
			Shoulder							Shoulder								Shoulder							Shoulder								Shoulder							Shoulder
			Quiet Stance	Period 1	Period 2	Period 3	Period 4			Quiet Stance	Period 1	Period 2	Period 3	Period 4				Quiet Stance	Period 1	Period 2	Period 3	Period 4			Quiet Stance	Period 1	Period 2	Period 3	Period 4				Quiet Stance	Period 1	Period 2	Period 3	Period 4			Quiet Stance	Period 1	Period 2	Period 3	Period 4
		PD OFF	4.95	5.63	6.62	6.37	6.44		PD OFF	4.72	5.54	5.74	5.87	6.02			PD OFF	4.27	3.83	5.14	4.75	5.01		PD OFF	3.73	3.73	4.61	4.46	4.84			PD OFF	3.46	1.33	2.69	2.78	3.4		PD OFF	3.01	1.74	3.18	2.84	3.43
		SD	2.73	3.6	3.73	3.73	4.04		SD	3.03	3.4	3.59	3.76	3.97			SD	2.94	3.87	3.74	3.9	4.41		SD	3.32	3.54	3.67	4.1	4.1			SD	3.27	4.51	4.57	3.86	4.57		SD	3.45	4.05	3.82	4.3	4.33
		SEM	0.86	1.14	1.18	1.18	1.28		SEM	0.96	1.07	1.14	1.19	1.25			SEM	0.93	1.23	1.18	1.23	1.39		SEM	1.05	1.12	1.16	1.3	1.3			SEM	1.04	1.43	1.45	1.22	1.44		SEM	1.09	1.28	1.21	1.36	1.37
		PD ON	4.3	5.7	6.39	6.78	7.06		PD ON	4.34	4.9	5.44	5.86	5.87			PD ON	3.77	3.86	4.97	5.27	5.66		PD ON	3.91	3.79	4.38	4.37	4.8			PD ON	3.25	1.77	2.98	3.15	3.82		PD ON	3.44	2.45	2.89	2.97	3.44
		SD	2.32	2.46	2.76	3.29	3.28		SD	1.67	2.36	2.65	2.68	2.37			SD	2.34	2.33	2.72	3.09	3.14		SD	1.69	2.2	2.41	2.27	2.29			SD	2.36	2.48	2.56	2.87	2.94		SD	1.79	2.09	2.2	2.27	2.3
		SEM	0.73	0.78	0.87	1.04	1.04		SEM	0.53	0.75	0.84	0.85	0.75			SEM	0.74	0.74	0.86	0.98	0.99		SEM	0.54	0.7	0.76	0.72	0.73			SEM	0.75	0.78	0.81	0.91	0.93		SEM	0.57	0.66	0.7	0.72	0.73
		Old controls	4.14	5.54	6.04	6.06	5.99		Old controls	3.54	4.73	4.96	5.21	5.2			Old controls	3.68	4.04	4.93	4.7	4.87		Old controls	3.1	3.54	4.01	4.09	4.23			Old controls	3.1	1.83	3.39	3.03	3.36		Old controls	2.68	2.03	2.73	2.77	3.01
		SD	1.27	1.19	1.1	1.27	1.24		SD	1.56	1.64	1.7	1.65	1.65			SD	1.2	1.19	1.09	1.12	1.13		SD	1.51	1.46	1.62	1.5	1.55			SD	1.17	1.41	1.11	1.11	1.12		SD	1.53	1.6	1.66	1.51	1.5
		SEM	0.31	0.29	0.27	0.31	0.3		SEM	0.38	0.4	0.41	0.4	0.4			SEM	0.29	0.29	0.27	0.27	0.27		SEM	0.37	0.35	0.39	0.36	0.37			SEM	0.28	0.34	0.27	0.27	0.27		SEM	0.37	0.39	0.4	0.37	0.36
		Young Controls	3.87	4.79	4.94	5.05	4.95		Young Controls	3.52	4.32	4.54	4.69	4.65			Young Controls	3.46	3.66	4.13	4	4.13		Young Controls	3.17	3.51	3.96	3.95	3.98			Young Controls	2.97	2.26	3.17	3.03	3.19		Young Controls	2.81	2.48	3.3	3.27	3.34
		SD	1.23	1.33	1.34	1.34	1.31		SD	1.35	1.18	1.23	1.32	1.37			SD	1.25	1.25	1.29	1.35	1.27		SD	1.35	1.26	1.32	1.41	1.41			SD	1.22	1.35	1.38	1.49	1.41		SD	1.35	1.38	1.33	1.44	1.43
		SEM	0.25	0.27	0.27	0.27	0.26		SEM	0.27	0.24	0.25	0.26	0.27			SEM	0.25	0.25	0.26	0.27	0.25		SEM	0.27	0.25	0.26	0.28	0.28			SEM	0.24	0.27	0.28	0.3	0.28		SEM	0.27	0.28	0.27	0.29	0.29
			Head							Head								Head							Head								Head							Head
			Quiet Stance	Period 1	Period 2	Period 3	Period 4			Quiet Stance	Period 1	Period 2	Period 3	Period 4				Quiet Stance	Period 1	Period 2	Period 3	Period 4			Quiet Stance	Period 1	Period 2	Period 3	Period 4				Quiet Stance	Period 1	Period 2	Period 3	Period 4			Quiet Stance	Period 1	Period 2	Period 3	Period 4
		PD OFF	8.58	9.56	10.47	10.07	10.23		PD OFF	8.43	9.26	9.43	9.55	9.72			PD OFF	7.87	7.74	8.97	8.41	8.8		PD OFF	7.4	7.44	8.29	8.18	8.52			PD OFF	7.07	5.39	6.59	6.43	7.14		PD OFF	6.59	5.44	6.87	6.48	7.11
		SD	3.03	3.62	4.17	4.19	4.57		SD	2.84	3.15	3.3	3.28	3.72			SD	2.96	3.84	4.11	4.27	4.81		SD	2.84	2.85	3.13	3.44	3.67			SD	2.96	4.01	4.32	4.29	4.93		SD	2.77	3.19	3.19	3.57	3.6
		SEM	0.96	1.14	1.32	1.32	1.44		SEM	0.9	1	1.04	1.04	1.18			SEM	0.94	1.21	1.3	1.35	1.52		SEM	0.9	0.9	0.99	1.09	1.16			SEM	0.94	1.27	1.37	1.36	1.56		SEM	0.88	1.01	1.01	1.13	1.14
		PD ON	8.02	9.49	10.45	10.9	11.15		PD ON	8.04	8.59	9.09	9.55	9.5			PD ON	7.46	7.62	9.03	9.38	9.77		PD ON	7.55	7.43	7.98	8	8.39			PD ON	6.91	5.52	7.02	7.3	7.92		PD ON	7.08	6.11	6.46	6.6	7
		SD	3.21	2.62	3.38	3.82	3.8		SD	2.56	2.97	3.28	3.35	3.06			SD	3.13	2.59	3.3	3.8	3.79		SD	2.52	2.91	2.98	2.76	2.99			SD	3.05	2.91	3.07	3.58	3.47		SD	2.53	2.74	2.67	2.74	2.83
		SEM	1.01	0.83	1.07	1.21	1.2		SEM	0.81	0.94	1.04	1.06	0.97			SEM	0.99	0.82	1.04	1.2	1.2		SEM	0.8	0.92	0.94	0.87	0.95			SEM	0.97	0.92	0.97	1.13	1.1		SEM	0.8	0.87	0.84	0.87	0.89
		Old controls	5.04	6.46	7.09	7.13	7.09		Old controls	4.33	5.37	5.6	5.88	5.91			Old controls	4.57	4.93	5.96	5.74	5.93		Old controls	3.83	4.17	4.65	4.75	4.91			Old controls	3.97	2.67	4.37	4.06	4.37		Old controls	3.37	2.7	3.37	3.47	3.67
		SD	1.4	1.27	1.43	1.71	1.77		SD	1.79	1.7	1.79	1.78	1.75			SD	1.41	1.18	1.37	1.49	1.63		SD	1.72	1.56	1.74	1.63	1.66			SD	1.38	1.51	1.24	1.46	1.52		SD	1.71	1.78	1.9	1.77	1.62
		SEM	0.34	0.31	0.35	0.41	0.43		SEM	0.43	0.41	0.43	0.43	0.43			SEM	0.34	0.29	0.33	0.36	0.4		SEM	0.42	0.38	0.42	0.4	0.4			SEM	0.33	0.37	0.3	0.35	0.37		SEM	0.41	0.43	0.46	0.43	0.39
		Young Controls	5.39	6.37	6.54	6.72	6.69		Young Controls	4.92	5.7	5.93	6.05	6.03			Young Controls	4.95	5.24	5.72	5.69	5.85		Young Controls	4.56	4.9	5.35	5.34	5.35			Young Controls	4.46	3.9	4.76	4.7	4.91		Young Controls	4.19	3.94	4.69	4.68	4.75
		SD	0.84	1.1	1.08	1.14	1.1		SD	0.97	0.83	0.88	0.92	0.96			SD	0.78	0.89	0.98	1.01	0.99		SD	0.99	0.87	0.95	1.01	0.96			SD	0.77	0.83	0.97	1.07	1.02		SD	1.01	0.95	1.01	1.09	1.02
		SEM	0.17	0.22	0.22	0.23	0.22		SEM	0.19	0.17	0.18	0.18	0.19			SEM	0.16	0.18	0.2	0.2	0.2		SEM	0.2	0.17	0.19	0.2	0.19			SEM	0.15	0.17	0.19	0.21	0.2		SEM	0.2	0.19	0.2	0.22	0.2
